# Supplementary material for: Triphenylmethyl Group as a Highly Diastereoselective exo,endo-Auxiliary in Double Diels–Alder Reactions with 2H-Pyran-2-ones
Source: Molecules. 2026 Apr 16;31(8):1301. doi: 10.3390/molecules31081301 (PMC13118795; doi:10.3390/molecules31081301)
Supplement: Supplementary file 1 [file molecules-31-01301-s001.zip]

Archive with 1 entries (1 files):
- molecules-4254369-supplementary.pdf
